# Supplementary material for: The Cellular and Synaptic Architecture of the Mechanosensory Dorsal Horn
Source: Cell. 2017 Jan 12;168(1-2):295–310.e19. doi: 10.1016/j.cell.2016.12.010 (PMC5236062; doi:10.1016/j.cell.2016.12.010)
Supplement: Table S1. Mouse Lines Generated and Characterized, Related to Figure 2 — (A) A summary of fluorescent reporter mouse lines. (B) A summary of recombinase reporter mouse lines. [file mmc1.xlsx]

## Sheet: Table S1A
Mouse line	MGI gene name	BAC Address	Exon KI	Genotyping primers:	Additional information
Cbln2-GFP	Cbln2	RP23-168P8-GFP	x	5'CATTTGGAAGGGACTGGAGA3' 5'AAGTCGTGCTGCTTCATGTG3'	GENSAT Founder #: IF387
Cdh3-GFP	Cdh3	RP23-199J15-GFP	x	5'TTCCATCGAAGCCAGAGACT3' 5'GAACTTCAGGGTCAGCTTGC3'	GENSAT Founder #: BK102
CCK-GFP	Cck	RP23-234I17-GFP	x	5'CAGGAAAGCAAGAGGAAACG3' 5'GAACTTCAGGGTCAGCTTGC3'	GENSAT Founder #: BJ203
5HTr6-GFP	Htr6	RP23-65B16-GFP	x	5'GGTGGCTCTATTCCATTCCA3' 5'TAGCGGCTGAAGCACTGCA3'	GENSAT Founder #: FV41
Igfbp5-GFP	Igfbp5	RP24-159O10 -GFP	x	5'GAGTGGGGTTGCGTTTTAGA3' 5'GAACTTCAGGGTCAGCTTGC3'	GENSAT Founder #: JE168
Kcnip2-GFP	Kcnip2	RP23-146N4-GFP	x	5'CGCTCTCACTTGCTGCCCAA3' 5'GGTCGGGGTAGCGGCTGAA3'	GENSAT Founder #: KN211
NeuroD4-GFP	Neurod4	RP23-55O18-GFP	x	5'GCTTGGGATCATAGGCATGT3' 5'GTTCACCTTGATGCCGTTCT 3'	GENSAT Founder #: EU70
PKCgGFP	Prkcg	x	ATG-myrGFP	5'GTGTTGCTTTCTGCCGTGT3' 5'AGGTTGGCTGCTTGAAGAAA3' 5'CCGTCGTCCTTGAAGAAGAT3'	See STAR methods
PV-tdTom	Pvalb	RP24-306A6-tdTom	x	5'ACTGCAGCGCTGGTCATATGAGC3' 5'ACTCTTTGATGACCTCCTCG3'	Kaiser et al., 2016
RorbGFP	Rorb	x	ATG-GFP	5'ACATCATGCGAGGTAAGCGAGC3' 5'GACAACCACTACCTGAGCAC3' 5'TTCAGCGTCCTGCCAAAATC3'	Liu et al., 2013

## Sheet: Table S1B
					Validation of Recombinase lines:
Mouse line	BAC Address	Exon KI	Genotyping primers:	Tamoxifen	Method:	Results:	Additional information
Cdh3-CreER	RP23-267K22-CreERT2	x	5'TTCCATCGAAGCCAGAGACT3' 5'TAAGCAATCCCCAGAAATGC3'	P21-23 (2mg/day)	overlap with BAC-GFP	99.6 + 0.4% overlap (n=2)	Founder # NIDA158
CCKCreER	x	ATG-CreERT2	5'GACTTCTGTGTGCGGGACTT3' 5'GAGCGGACACCCTTACCTTT3' 5'ATGCAGGCAAATTTTGGTGT3'	P21-23 (2mg/day)	homozygosity test with antibody	no antibody binding in KO	JAX#012710
5HTr6-CreER	RP23-65B16-CreERT2	x	5'GGTGGCTCTATTCCATTCCA3' 5'TAAGCAATCCCCAGAAATGC3'	P21-23 (2mg/day)	overlap with BAC-GFP	97.2 + 1.6% overlap (n=5)	Founder # NIDA108
Kcnip2-CreER	RP23-146N4-CreERT2	x	5'CTTCTGCTCCGCTCTCACTT3' 5'TAAGCAATCCCCAGAAATGC3'	P21-23 (2mg/day)	overlap with BAC-GFP	98.4 + 0.9% overlap (n=3)	Founder #NIDA099
PKCgCreER	x	ATG-CreERT2	5'GCCCCTGTCCTTCCTATCTC3' 5'AATCGCGAACATCTTCAGGT3' 5'GGTCAGTGCAAAGAGGGGTA3'	P15 (2mg)	homozygosity test with PCR	loss of WT band	See STAR methods
PVFlpO	x	STOP-2a-FlpO	5'TGTTTCTCCAGCATTTCCAG3' 5'GGATGCTTGCCGAAGATAAG3' 5'CTGAGCAGCTACATCAACAGG3'	x	overlap with PV antibody	95.5 + 3.3% overlap (n=3)	JAX#022730
RorbCreER	x	ATG-CreERT2	5'AGCGGAATTTTTGGGTTCTC3' 5'CGCGCTTATAGACTGCTCCT3' 5'GCAAACGGACAGAAGCATTT3'	P18 (2mg)	homozygosity test with PCR	loss of WT band	See STAR methods
